# Supplementary material for: Both Central and Peripheral Auditory Systems Are Involved in Salicylate-Induced Tinnitus in Rats: A Behavioral Study
Source: PLoS One. 2014 Sep 30;9(9):e108659. doi: 10.1371/journal.pone.0108659 (PMC4182535; doi:10.1371/journal.pone.0108659)
Supplement: File S3 — Figure S1. Auditory brainstem response (ABR) recording of No. 10 rat after surgery in salicylate group in Experiment Three. Figure S2. Auditory brainstem response (ABR) recording of No. 20 rat after surgery in salicylate group in Experiment Three. Figure S3. Auditory brainstem response (ABR) recording of No. 24 rat after surgery in salicylate group in Experiment Three. Figure S4. Auditory brainstem response (ABR) recording of No. 33 rat after surgery in salicylate group in Experiment Three. Figure S5. Auditory brainstem response (ABR) recording of No. 51 rat after surgery in salicylate group in Experiment Three. Figure S6. Auditory brainstem response (ABR) recording of No. 10 rat before experiment in salicylate group in Experiment Three. Figure S7. Auditory brainstem response (ABR) recording of No. 20 rat before experiment in salicylate group in Experiment Three. Figure S8. Auditory brainstem response (ABR) recording of No. 24 rat before experiment in salicylate group in Experiment Three. Figure S9. Auditory brainstem response (ABR) recording of No. 33 rat before experiment in salicylate group in Experiment Three. Figure S10. Auditory brainstem response (ABR) recording of No. 51 rat before experiment in salicylate group in Experiment Three. Figure S11. Auditory brainstem response (ABR) recording of No. 12 rat after surgery in saline group in Experiment Three. Figure S12. Auditory brainstem response (ABR) recording of No. 15 rat after surgery in saline group in Experiment Three. Figure S13. Auditory brainstem response (ABR) recording of No. 21 rat after surgery in saline group in Experiment Three. Figure S14. Auditory brainstem response (ABR) recording of No. 22 rat after surgery in saline group in Experiment Three. Figure S15. Auditory brainstem response (ABR) recording of No. 25 rat after surgery in saline group in Experiment Three. Figure S16. Auditory brainstem response (ABR) recording of No. 12 rat before experiment in saline group in Experiment Three. Figure S1 [file pone.0108659.s003.zip]

Archive with 21 entries (20 files):
- File S3/
- File S3/Figure S1.docx
- File S3/Figure S10.docx
- File S3/Figure S11.docx
- File S3/Figure S12.docx
- File S3/Figure S13.docx
- File S3/Figure S14.docx
- File S3/Figure S15.docx
- File S3/Figure S16.docx
- File S3/Figure S17.docx
- File S3/Figure S18.docx
- File S3/Figure S19.docx
- File S3/Figure S2.docx
- File S3/Figure S20.docx
- File S3/Figure S3.docx
- File S3/Figure S4.docx
- File S3/Figure S5.docx
- File S3/Figure S6.docx
- File S3/Figure S7.docx
- File S3/Figure S8.docx
- File S3/Figure S9.docx
