# Supplementary material for: Both Central and Peripheral Auditory Systems Are Involved in Salicylate-Induced Tinnitus in Rats: A Behavioral Study
Source: PLoS One. 2014 Sep 30;9(9):e108659. doi: 10.1371/journal.pone.0108659 (PMC4182535; doi:10.1371/journal.pone.0108659)
Supplement: Data S1 — Raw data of suppression ratio (R), water consumption, lick count and lick latency of Experiment One, Experiment Two and Experiment Three. (XLSX) [file pone.0108659.s004.xlsx]

## Sheet: Sheet1
Experiment 1
R
Control		animal number	13	11	29	22	28	average	average	Treatment		animal number	26	18	24	16	19	average	average		Fig. 2
Acclimation	Day 1	session[(trail 1+ trail 2+ trail 3+ trail 4)/4]	0.510275	0.4922	0.504675	0.366425	0.3975	0.454215	0.4712	Acclimation	Day 1	session[(trail 1+ trail 2+ trail 3+ trail 4)/4]	0.7332	0.504	0.624775	0.5558	0.605025	0.60456	0.5239		0.4712	0.1245	0.1514	0.211	0.3216	0.3843
	Day 2	session[(trail 1+ trail 2+ trail 3+ trail 4)/4]	0.5092	0.6521	0.4108	0.505525	0.3631	0.488145			Day 2	session[(trail 1+ trail 2+ trail 3+ trail 4)/4]	0.5031	0.4819	0.531175	0.318525	0.381025	0.443145			0.5239	0.0882	0.4412	0.4767	0.4481	0.4548
Training	Day 1	session[(trail 1+ trail 2+ trail 3+ trail 4)/4]	0.0359	0.5277	0.0367	0.625	0.045525	0.254165	0.1245	Training	Day 1	session[(trail 1+ trail 2+ trail 3+ trail 4)/4]	0.037	0.0752	0.037625	0.02175	0.2459	0.083495	0.0882
	Day 2	session[(trail 1+ trail 2+ trail 3+ trail 4)/4]	0.0629	0.0855	0.0336	0.521975	0.257475	0.19229			Day 2	session[(trail 1+ trail 2+ trail 3+ trail 4)/4]	0.25735	0.0655	0.029475	0.031075	0.0633	0.08934
	Day 3	session[(trail 1+ trail 2+ trail 3+ trail 4)/4]	0.016275	0.503	0.10425	0.029675	0.268555	0.184351			Day 3	session[(trail 1+ trail 2+ trail 3+ trail 4)/4]	0.2612	0.1356	0.098875	0.0209	0.0743	0.118175
	Day 4	session[(trail 1+ trail 2+ trail 3+ trail 4)/4]	0.035	0.2609	0.0443	0.017175	0.042525	0.07998			Day 4	session[(trail 1+ trail 2+ trail 3+ trail 4)/4]	0.039325	0.0753	0.034575	0.0122	0.1397	0.06022
	Day 5	session[(trail 1+ trail 2+ trail 3+ trail 4)/4]	0.02765	0.0313	0.03205	0.056	0.039475	0.037295			Day 5	session[(trail 1+ trail 2+ trail 3+ trail 4)/4]	0.03955	0.0313	0.060825	0.2624	0.1245	0.103715
	Day 6	session[(trail 1+ trail 2+ trail 3+ trail 4)/4]	0.042425	0.25	0.0486	0.060525	0.01715	0.08374			Day 6	session[(trail 1+ trail 2+ trail 3+ trail 4)/4]	0.014775	0.0477	0.054	0.268	0.2673	0.130355
	Day 7	session[(trail 1+ trail 2+ trail 3+ trail 4)/4]	0.038625	0.042	0.01835	0.061525	0.038125	0.039725			Day 7	session[(trail 1+ trail 2+ trail 3+ trail 4)/4]	0.024075	0.0454	0.054675	0.0148	0.0227	0.03233
Test	Day 1	session[(trail 1+ trail 2+ trail 3+ trail 4)/4]	0.1605	0.2205	0.03715	0.2576	0.08115	0.15138		Test	Day 1	session[(trail 1+ trail 2+ trail 3+ trail 4)/4]	0.3357	0.500025	0.57175	0.4778	0.3208	0.441215
	Day 2	session[(trail 1+ trail 2+ trail 3+ trail 4)/4]	0.2235	0.2936	0.13935	0.164275	0.2342	0.210985			Day 2	session[(trail 1+ trail 2+ trail 3+ trail 4)/4]	0.4927	0.3466	0.4863	0.498525	0.559175	0.47666
	Day 3	session[(trail 1+ trail 2+ trail 3+ trail 4)/4]	0.2091	0.3349	0.225575	0.4092	0.429075	0.32157			Day 3	session[(trail 1+ trail 2+ trail 3+ trail 4)/4]	0.3734	0.4853	0.505175	0.3906	0.486	0.448095
	Day 4	session[(trail 1+ trail 2+ trail 3+ trail 4)/4]	0.4677	0.3412	0.3352	0.3767	0.4006	0.38428			Day 4	session[(trail 1+ trail 2+ trail 3+ trail 4)/4]	0.4524	0.5235	0.578075	0.5102	0.2096	0.454755
Lick count
																					Fig. 3
control		animal number	13	11	29	22	28	average	average	Treatment		animal number	26	18	24	16	19	average	average
Acclimation	Day 1	the first 30s of trial 1	30	100	221	168	162	136.2	138	Acclimation	Day 1	the first 30s of trial 1	107	179	204	96	187	154.6	153		Exp.1 lick count
	Day 2	the first 30s of trial 1	219	63	119	136	162	139.8			Day 2	the first 30s of trial 1	192	193	115	80	175	151				Acclimation		Training		Test 1		Test 2		Test 3		Test 4
Training	Day 1	the first 30s of trial 1	3	5	4	2	11	5	3	Training	Day 1	the first 30s of trial 1	5	8	7	7	20	9.4	5			saline	salicylate	saline	salicylate	saline	salicylate	saline	salicylate	saline	salicylate	saline	salicylate
	Day 2	the first 30s of trial 1	3	0	4	2	1	2			Day 2	the first 30s of trial 1	0	2	2	9	1	2.8			P25	103.5	119	2	3.5	0	68	0	96	67.5	119.5	115.5	128
	Day 3	the first 30s of trial 1	0	0	0	0	2	0.4			Day 3	the first 30s of trial 1	2	17	15	11	6	10.2			P0	82	88	1	3	0	47	0	83	43	106	92	128
	Day 4	the first 30s of trial 1	4	0	8	4	4	4			Day 4	the first 30s of trial 1	2	4	8	0	8	4.4			P50	152	160	3	5	0	126	6	130	104	154	155	153
	Day 5	the first 30s of trial 1	7	0	2	9	9	5.4			Day 5	the first 30s of trial 1	7	4	7	3	0	4.2			P100	170	186	6	8	12	206	73	187	154	179	315	269
	Day 6	the first 30s of trial 1	4	0	4	9	4	4.2			Day 6	the first 30s of trial 1	0	12	7	1	0	4			P75	166	183.5	5.5	8	10	171.5	61	174.5	138.5	170	240.5	229.5
	Day 7	the first 30s of trial 1	1	0	1	12	8	4.4			Day 7	the first 30s of trial 1	4	11	11	0	0	5.2
Test	Day 1	the first 30s of trial 1	0	0	0	12	8	4		Test	Day 1	the first 30s of trial 1	126	206	89	137	47	121
		the first 30s of trial 2	1	112	2	57	9					the first 30s of trial 2	166	206	133	261	231
		the first 30s of trial 3	77	76	13	48	23					the first 30s of trial 3	175	271	171	57	68
		the first 30s of trial 4	135	0	1	4	2					the first 30s of trial 4	0	126	150	0	54
	Day 2	the first 30s of trial 1	6	0	0	73	49	25.6			Day 2	the first 30s of trial 1	109	187	130	162	83	134.2
		the first 30s of trial 2	131	138	45	111	97					the first 30s of trial 2	125	217	135	217	27
		the first 30s of trial 3	54	31	41	6	53					the first 30s of trial 3	72	161	189	153	33
		the first 30s of trial 4	60	104	78	0	20					the first 30s of trial 4	103	3	91	0	7
	Day 3	the first 30s of trial 1	43	123	92	154	104	103.2			Day 3	the first 30s of trial 1	133	161	154	106	179	146.6
	Day 4	the first 30s of trial 1	139	315	155	166	92	173.4			Day 4	the first 30s of trial 1	153	269	128	128	190	173.6
Lick latency
control		animal number	13	11	29	22	28	average	average	Treatment		animal number	26	18	24	16	19	average	average		Fig. 4
Acclimation	Day 1	the first 30s of trial 1	0.051	7.481	0.09	0.109	0.13	1.5722	3.285	Acclimation	Day 1	the first 30s of trial 1	0.12	0.181	0.09	0.13	0.061	0.1164	2.745
	Day 2	the first 30s of trial 1	0.141	10.9	13.64	0.131	0.197	5.0018			Day 2	the first 30s of trial 1	0.16	0.09	11.54	14.99	0.049	5.3658			Exp.1 lick latency
Training	Day 1	the first 30s of trial 1	18.31	6.231	11.85	4.109	4.69	9.038	23.58	Training	Day 1	the first 30s of trial 1	17.89	3.949	4.93	10.41	0.34	7.5038	19.2			Acclimation		Training		Test 1		Test 2		Test 3		Test 4
	Day 2	the first 30s of trial 1	1.069	45.66	3.11	11.88	28.03	17.9498			Day 2	the first 30s of trial 1	51.159	16.47	25.54	2.069	8.45	20.7376				saline	salicylate	saline	salicylate	saline	salicylate	saline	salicylate	saline	salicylate	saline	salicylate
	Day 3	the first 30s of trial 1	31.949	87.6	37.13	30.18	23.01	41.9738			Day 3	the first 30s of trial 1	17.68	3.02	12.52	10.76	24.12	13.62			P25	0.108	0.0953	13.394	11.035	27.96	8.265	15.605	4.665	4.915	2.85	2.985	1.58
	Day 4	the first 30s of trial 1	13.67	45.6	6.16	5.26	20.37	18.212			Day 4	the first 30s of trial 1	25.05	5.77	13.691	31.231	21.681	19.4846			P0	0.096	0.055	12.5799	7.4614	27.89	7.79	10.2	3.29	1.38	2.76	1.8	0.59
	Day 5	the first 30s of trial 1	16.91	65.4	19.35	3.14	11.83	23.326			Day 5	the first 30s of trial 1	20.3	3.02	20.4	26.08	31.63	20.286			P50	0.1635	0.14	16.401	20.448	31.02	9.55	29.011	9.73	8.62	3.34	4.271	5.829
	Day 6	the first 30s of trial 1	11.43	85.8	19.09	18.07	22.5	31.378			Day 6	the first 30s of trial 1	50.88	5.53	20.54	22.63	48.07	29.53			P100	9.1905	7.56	56.9559	29.1184	65.4	13.29	42.17	12.07	24.28	9.681	18.72	8.69
	Day 7	the first 30s of trial 1	6.12	62.4	18.12	15.42	13.79	23.17			Day 7	the first 30s of trial 1	20.87	14.471	4.641	39.96	36.2	23.2284			P75	8.0277	6.6875	37.35	26.737	65.1	11.79	38.485	11.01	19.04	7.6755	13.305	7.835
Test	Day 1	the first 30s of trial 1	31.02	64.8	65.4	27.89	28.03	43.428		Test	Day 1	the first 30s of trial 1	13.29	10.29	9.55	8.74	7.79	9.932
		the first 30s of trial 2	0.81	0.239	0.11	0.151	0.18					the first 30s of trial 2	0.101	0.152	0.101	0.131	0.082
		the first 30s of trial 3	0.05	5.648	0.161	0.101	0.761					the first 30s of trial 3	0.563	0.073	0.112	0.033	14.233
		the first 30s of trial 4	0.4	32.419	0.231	11.793	0.042					the first 30s of trial 4	95	0.034	0.084	0	16.995
	Day 2	the first 30s of trial 1	29.011	42.17	34.8	21.011	10.2	27.4384			Day 2	the first 30s of trial 1	9.73	3.29	9.95	6.04	12.07	8.216
		the first 30s of trial 2	2.442	0.53	0.111	0.319	0.101					the first 30s of trial 2	0.16	0.131	0.081	0.111	0.082
		the first 30s of trial 3	0.034	0.14	2.511	0.329	2.471					the first 30s of trial 3	3.792	0.144	0.182	0.232	11.054
		the first 30s of trial 4	11.186	0.25	0.052	49.259	0.221					the first 30s of trial 4	0.103	0.125	0.074	32.174	4.815
	Day 3	the first 30s of trial 1	24.28	8.45	1.38	8.62	13.8	11.306			Day 3	the first 30s of trial 1	9.681	2.94	2.76	5.67	3.34	4.8782
	Day 4	the first 30s of trial 1	7.89	4.271	4.17	1.8	18.72	7.3702			Day 4	the first 30s of trial 1	8.69	0.59	2.57	5.829	6.98	4.9318
water consumption in test period											Fig. 5
	Day 1		Day 2		Day 3		Day 4				16.2	16.4	18.2	17
	control	treatment	control	treatment	control	treatment	control	treatment			17.4	17	17.2	17.2
	18g	10g	19g	12g	17g	13g	19g	16g
	14g	19g	14g	20g	12g	15g	9g	14g
	21g	12g	22g	14g	25g	19g	19g	21g
	18g	27g	16g	20g	21g	19g	21g	17g
	10g	19g	11g	19g	16g	20g	17g	18g
average	16.2g	17.4g	16.4g	17g	18.2g	17.2g	17g	17.2g
Experiment 2
Lick count															Fig. 6
	D0				D1				D2						Exp.1-3 lick count
	Trial 1	Trial 2	Trial 3	Trial 4	Trial 1	Trial 2	Trial 3	Trial 4	Trial 1	Trial 2	Trial 3	Trial 4				Exp.2			Exp.1(D1)		Exp.3(D1)		Exp.1(D2)		Exp.3(D2)
185	185	156	0	0	216	148	0	0	239	113	0	87				D0	D1	D2	saline	salicylate	saline	salicylate	saline	salicylate	saline	salicylate
174	174	189	122	25	182	75	0	0	235	265	119	165			P25	178.5	176	205	0	68	0	0	0	96	0	74
183	183	227	82	0	170	59	0	0	175	175	199	62			P0	174	170	175	0	47	0	0	0	83	0	42
average	180.667				189.333				216.333						P50	183	182	235	0	126	0	52	6	130	81	161
															P100	185	216	239	12	206	33	112	73	187	85	292
181								216							P75	184	199	237	10	171.5	16.5	94.5	61	174.5	83	266.5
Lick latency															Fig. 7
	D0				D1				D2						Exp.1-3 lick latency
	Trial 1	Trial 2	Trial 3	Trial 4	Trial 1	Trial 2	Trial 3	Trial 4	Trial 1	Trial 2	Trial 3	Trial 4				Exp.2			Exp.1(D1)		Exp.3(D1)		Exp.1(D2)		Exp.3(D2)
0.06	0.06	0.169	0	106	1.08	0.13	0	0	1.08	0.12	104	0.229				D0	D1	D2	saline	salicylate	saline	salicylate	saline	salicylate	saline	salicylate
0.2	0.2	0.161	0.042	0.063	1.01	0.3	66	0	0.79	0.12	0.729	13.9			P25	0.13	1.045	0.89	27.96	8.265	32.464	16.36	15.605	4.665	7.23	1.8455
2.76	2.761	0.13	0.201	95	1.439	7.96	62	0	0.99	0.279	0.297	14.636			P0	0.06	1.01	0.79	27.89	7.79	25.939	14.14	10.2	3.29	6.49	0.931
average	1.007				1.17633				0.953333						P50	0.2	1.08	0.99	31.02	9.55	46.62	21.72	29.011	9.73	15.83	3.34
															P100	2.761	1.439	1.08	65.4	13.29	70.2	39	42.17	12.07	40.21	12.399
															P75	1.4805	1.2595	1.035	65.1	11.79	67.5	35.32	38.485	11.01	37.835	9.2245
Experiment 3
Lick count
control		animal number	15	17	21	22	25	average	average	Treatment		animal number	20	51	24	26	33	average
Acclimation	Day 1	the first 30s of trial 1	185	157	173	168	170	170.6		Acclimation	Day 1	the first 30s of trial 1	158	141	115	107	175
	Day 2	the first 30s of trial 1	188	201	219	136	201	189			Day 2	the first 30s of trial 1	190	102	204	192	196
Training	Day 1	the first 30s of trial 1	3	3	8	5	12	6.2		Training	Day 1	the first 30s of trial 1	2	11	7	5	18
	Day 2	the first 30s of trial 1	3	1	0	9	5	3.6			Day 2	the first 30s of trial 1	3	2	11	7	18
	Day 3	the first 30s of trial 1	0	7	4	8	7	5.2			Day 3	the first 30s of trial 1	4	4	8	3	10
	Day 4	the first 30s of trial 1	7	7	0	11	22	9.4			Day 4	the first 30s of trial 1	11	2	2	5	3
	Day 5	the first 30s of trial 1	7	0	2	9	9	5.4			Day 5	the first 30s of trial 1	0	3	9	11	13
	Day 6	the first 30s of trial 1	6	10	0	1	6	4.6			Day 6	the first 30s of trial 1	2	0	6	1	0
	Day 7	the first 30s of trial 1	4	6	0	0	0	2			Day 7	the first 30s of trial 1	0	0	0	2	7
Test	Day 1	the first 30s of trial 1	0	0	0	33	0	6.6		Test	Day 1	the first 30s of trial 1	52	77	0	0	112	48.2
		the first 30s of trial 2	198	183	48	133	205					the first 30s of trial 2	223	62	232	204	91
		the first 30s of trial 3	143	153	33	171	213					the first 30s of trial 3	110	83	77	1	174
		the first 30s of trial 4	1	162	0	0	45					the first 30s of trial 4	186	0	207	149	154
	Day 2	the first 30s of trial 1	0	85	81	81	0	49.4			Day 2	the first 30s of trial 1	292	42	161	106	241	168.4
		the first 30s of trial 2	220	310	160	150	197					the first 30s of trial 2	86	0	179	127	101
		the first 30s of trial 3	197	16	105	204	227					the first 30s of trial 3	143	79	148	243	252
		the first 30s of trial 4	72	103	58	1	186					the first 30s of trial 4	208	1	131	110	228
Lick latency
control		animal number	15	17	21	22	25	average	average	Treatment		animal number	20	51	24	26	33	average
Acclimation	Day 1	the first 30s of trial 1	0.27	3.25	6.43	0.27	0.21	2.086		Acclimation	Day 1	the first 30s of trial 1	3.38	3	11.54	0.12	0.311	3.6702
	Day 2	the first 30s of trial 1	0.35	0.22	0.25	0.25	0.23	0.26			Day 2	the first 30s of trial 1	0.221	0.38	0.25	0.3	0.229	0.276
Training	Day 1	the first 30s of trial 1	11.051	24.08	13.64	17.721	11.26	15.5504		Training	Day 1	the first 30s of trial 1	22.57	11.52	11.321	11.94	9.38	13.3462
	Day 2	the first 30s of trial 1	15.311	18.54	32.141	10.99	11.87	17.7704			Day 2	the first 30s of trial 1	18.64	15.48	14.54	2.24	6.38	11.456
	Day 3	the first 30s of trial 1	36.8	19.66	25.03	14.981	18.35	22.9642			Day 3	the first 30s of trial 1	21.46	15.35	11.731	1.37	12.46	12.4742
	Day 4	the first 30s of trial 1	13.6	18.66	32.931	15.859	16.1	19.43			Day 4	the first 30s of trial 1	14.97	21.74	17.59	5.55	27.09	17.388
	Day 5	the first 30s of trial 1	15.48	38.861	14.7	15.1	20.25	20.8782			Day 5	the first 30s of trial 1	47.13	28.79	13.119	15.88	12.83	23.5498
	Day 6	the first 30s of trial 1	15.21	16.28	33.531	18.5	11.23	18.9502			Day 6	the first 30s of trial 1	10.43	35.14	16.6	21.12	31.73	23.004
	Day 7	the first 30s of trial 1	20.25	16.63	33.98	53.62	41.71	33.238			Day 7	the first 30s of trial 1	31.98	79	39.15	24.41	10.06	36.92
Test	Day 1	the first 30s of trial 1	46.62	64.8	70.2	25.939	38.989	49.3096		Test	Day 1	the first 30s of trial 1	18.581	21.72	31.64	39	14.14	25.0162
		the first 30s of trial 2	0.112	0.341	23.441	3.93	0.49					the first 30s of trial 2	0.251	1.01	0.089	0.121	0.13
		the first 30s of trial 3	0.223	0.102	12.122	0.21	0.501					the first 30s of trial 3	0.072	0.27	0.499	18.811	0.091
		the first 30s of trial 4	30.025	72	85	0.491	0.212					the first 30s of trial 4	0.164	129	0.099	5.812	0.401
	Day 2	the first 30s of trial 1	40.21	15.83	6.49	7.97	35.46	21.192			Day 2	the first 30s of trial 1	2.76	12.399	6.05	3.34	0.931	5.096
		the first 30s of trial 2	2.58	0.151	0.101	0.902	0.26					the first 30s of trial 2	1.57	39.351	0.171	0.232	0.36
		the first 30s of trial 3	0.121	28.472	0.652	0.074	0.139					the first 30s of trial 3	0.912	1.402	0.212	0.123	0.101
		the first 30s of trial 4	0.133	0.113	1.603	10.825	0.139					the first 30s of trial 4	0.103	29.705	0.193	0.245	0.492
